# Supplementary material for: Detection of MC1R Genetic Variants and Their Association with Coat Color in Asian Goats
Source: Animals (Basel). 2025 Jul 10;15(14):2026. doi: 10.3390/ani15142026 (PMC12291834; doi:10.3390/ani15142026)
Supplement: Supplementary file 1 [file animals-15-02026-s001.zip]

Archive with 2 entries (2 files):
- animals-3650515_FigS_ver.2-Animals.pdf
- animals-3650515_TableS_ver.2-Animals.xlsx
