# Supplementary material for: Detection of MC1R Genetic Variants and Their Association with Coat Color in Asian Goats
Source: Animals (Basel). 2025 Jul 10;15(14):2026. doi: 10.3390/ani15142026 (PMC12291834; doi:10.3390/ani15142026)
Supplement: Supplementary file 1 [file animals-15-02026-s001.zip › animals-3650515_TableS_ver.2-Animals.xlsx]

## Sheet: TableS1
Table S1. Sample detail in Asian goats
Country	Sample ID	Location	Breed	Sex	Coat color	Coat color in analysis
Nepal	NepG-001	Jomsom	Chyangra	M	black
	NepG-002	Jomsom	Chyangra	M	black/brown/white	black
	NepG-003	Jomsom	Chyangra	M	white
	NepG-004	Jomsom	Chyangra	M	black/white	black
	NepG-005	Jomsom	Chyangra	M	black
	NepG-006	Jomsom	Chyangra	M	black
	NepG-007	Jomsom	Chyangra	M	black
	NepG-008	Jomsom	Chyangra	M	black
	NepG-009	Jomsom	Chyangra	M	black
	NepG-010	Jomsom	Chyangra	M	brown/white	brown
	NepG-011	Jomsom	Chyangra	M	white	white
	NepG-012	Jomsom	Chyangra	M	white
	NepG-013	Jomsom	Chyangra	M	black/white
	NepG-014	Jomsom	Chyangra	M	black/white
	NepG-015	Jomsom	Chyangra	M	black
	NepG-016	Jomsom	Chyangra	M	white
	NepG-017	Muktinath	Chyangra	M	black/brown	black
	NepG-019	Muktinath	Chyangra	M	black
	NepG-020	Muktinath	Chyangra	F	black
	NepG-021	Muktinath	Chyangra	M	black/white
	NepG-022	Muktinath	Chyangra	M	black/white
	NepG-023	Muktinath	Chyangra	F	black
	NepG-024	Muktinath	Chyangra	M	black/brown/white	black
	NepG-025	Muktinath	Chyangra	M	black/white
	NepG-026	Muktinath	Chyangra	F	black/brown
	NepG-027	Muktinath	Chyangra	M	black/white
	NepG-029	Muktinath	Chyangra	M	black/white
	NepG-031	Muktinath	Chyangra	M	black/white
	NepG-032	Muktinath	Chyangra	M	black
	NepG-033	Muktinath	Chyangra	M	black/brown/white	black
	NepG-035	Muktinath	Chyangra	F	brown/white
	NepG-038	Lete	Sinhal	M	white	white
	NepG-039	Lete	Sinhal	F	white
	NepG-040	Lete	Sinhal	F	white
	NepG-042	Lete	Sinhal	F	white
	NepG-043	Lete	Sinhal	F	white	white
	NepG-044	Lete	Sinhal	F	black/white	black
	NepG-045	Lete	Sinhal	F	white
	NepG-046	Lete	Sinhal	F	white
	NepG-047	Lumle village	Khari	M	black/brown/white	black
	NepG-048	Lumle village	Khari	M	black/white
	NepG-049	Lumle village	Khari	F	black
	NepG-050	Lumle village	Khari	F	black/white	black
	NepG-051	Lumle village	Khari	F	black/brown/white
	NepG-052	Lumle village	Khari	F	black/white
	NepG-053	Lumle village	Khari	M	black/white
	NepG-054	Lumle village	Khari	M	black	black
	NepG-055	Lumle village	Khari	F	brown/white
	NepG-056	Lumle village	Khari	F	black/brown/white
	NepG-057	Lumle village	Sinhal	M	brown/white
	NepG-058	Lumle village	Sinhal	M	brown/white	brown
	NepG-059	Lumle village	Sinhal	F	brown/white
	NepG-060	Lumle village	Sinhal	F	brown/white
	NepG-061	Lumle village	Sinhal	F	brown/white
	NepG-062	Lumle village	Sinhal	F	white	white
	NepG-064	Lumle village	Sinhal	M	black/white
	NepG-067	Lumle village	Sinhal	F	white	white
	NepG-069	Lumle village	Sinhal	F	white
	NepG-070	Lumle village	Sinhal	F	white
	NepG-071	Lumle village	Sinhal	F	white
	NepG-072	Lumle village	Khari	M	black
	NepG-073	Lumle village	Khari	M	black
	NepG-074	Lumle village	Khari	M	black
	NepG-075	Lumle village	Khari	M	black/brown/white	black
	NepG-077	Lumle village	Khari	M	black/brown	black
	NepG-078	Lumle village	Khari	M	black
	NepG-079	Lumle village	Khari	M	black/brown
	NepG-080	Lumle village	Khari	F	black/brown
	NepG-081	Lumle village	Khari	F	black
	NepG-101	Jumla	Sinhal	M	white	white
	NepG-102	Jumla	Sinhal	M	black
	NepG-103	Jumla	Sinhal	M	black/white
	NepG-104	Jumla	Sinhal	M	black/white	black
	NepG-105	Jumla	Sinhal	M	black/white
	NepG-106	Nepalgunj	Terai	M	black/brown/white
	NepG-107	Nepalgunj	Terai	F	black/brown/white
	NepG-108	Nepalgunj	Terai	M	brown
	NepG-109	Nepalgunj	Terai	M	brown/white
	NepG-110	Nepalgunj	Terai	F	black
	NepG-111	Nepalgunj	Terai	M	brown/white	black
	NepG-112	Nepalgunj	Terai	F	brown
	NepG-113	Nepalgunj	Terai	M	brown/white	brown
	NepG-114	Nepalgunj	Terai	M	brown
	NepG-115	Nepalgunj	Terai	M	black
	NepG-116	Nepalgunj	Terai	M	brown/white
	NepG-117	Nepalgunj	Terai	M	black/white
	NepG-118	Nepalgunj	Terai	M	black/brown	black
	NepG-119	Nepalgunj	Terai	M	white
	NepG-120	Nepalgunj	Terai	M	brown/white
	NepG-121	Nepalgunj	Terai	M	black/white
	NepG-122	Nepalgunj	Terai	M	brown/white
	NepG-123	Nepalgunj	Terai	F	brown/white
	NepG-124	Nepalgunj	Terai	M	brown
	NepG-125	Nepalgunj	Terai	M	black/brown/white
	NepG-126	Nepalgunj	Terai	F	brown	brown
	NepG-127	Nepalgunj	Terai	M	brown	brown
	NepG-128	Nepalgunj	Terai	M	brown
	NepG-129	Nepalgunj	Terai	M	brown
	NepG-130	Nepalgunj	Terai	M	brown
	NepG-131	Nepalgunj	Terai	F	black/brown/white
	NepG-132	Nepalgunj	Terai	F	black/white
	NepG-133	Nepalgunj	Terai	M	black/white	black
	NepG-134	Nepalgunj	Terai	F	black/white
	NepG-135	Nepalgunj	Terai	M	brown
	NepG-136	Nepalgunj	Terai	M	black/white
	NepG-137	Nepalgunj	Terai	M	brown/white
	NepG-138	Nepalgunj	Terai	M	brown
	NepG-139	Nepalgunj	Terai	M	brown	brown
	NepG-140	Nepalgunj	Terai	F	black/white
	NepG-141	Nepalgunj	Terai	F	brown/white
	NepG-142	Lumle	Khari	M	black
	NepG-143	Lumle	Khari	M	black/white
	NepG-146	Lumle	Khari	M	black
	NepG-147	Lumle	Khari	F	brown/white
	NepG-148	Lumle	Khari	F	black	black
	NepG-149	Lumle	Khari	M	black/white	black
	NepG-151	Lumle	Khari	M	black/brown/white
	NepG-152	Lumle	Khari	M	white
	NepG-153	Lumle	Khari	M	black/white
	NepG-154	Lumle	Khari	M	black/white
	NepG-155	Lumle	Khari	M	black/brown/white
	NepG-156	Lumle	Khari	M	black	black
Philippines	Phi3G003	Kirayan Tacas, Miagao, Iloilo	-	M	black/brown/white
	Phi3G004	GuibunganBayuna, SanJoacquin, Iloilo	-	M	brown	brown
	Phi3G005	GuibunganBayuna, SanJoacquin, Iloilo	-	F	brown/white
	Phi3G006	Garin farm, SanJoacquin, Iloilo	-	M	black/brown/white
	Phi3G007	Garin farm, SanJoacquin, Iloilo	-	M	black/brown
	Phi3G008	Magsaysa,Patnongon, Antique	-	M	black/white	black
	Phi3G009	Magsaysa,Patnongon, Antique	-	M	brown/white
	Phi3G010	Magsaysa,Patnongon, Antique	-	F	black/brown/white
	Phi3G011	Tamayoc, Patnongaon, Antique	-	M	black/brown/white
	Phi3G012	Libtong Estancia, Kalibo, Aklan	-	M	black/brown/white	black
	Phi3G014	Numancia, Aklan	-	M	black/brown
	Phi3G015	Numancia, Aklan	-	M	black/brown/white
	Phi3G016	Madalag, Aklan	-	M	white
	Phi3G017	Banga, Aklan	-	M	black
	Phi3G018	Banga, Aklan	-	M	brown/white
	Phi3G019	Burias, Wawbusao, Capiz	-	F	brown/white
	Phi3G020	Burias, Wawbusao, Capiz	-	F	brown	brown
	Phi3G021	Burias, Wawbusao, Capiz	-	M	brown	brown
	Phi3G022	Burias, Wawbusao, Capiz	-	M	brown/white
	Phi3G023	Sigma, Capiz	-	M	black/brown
	Phi3G024	Sigma, Capiz	-	F	white	white
	Phi3G025	Badlaranuii,Dumarao, Capiz	-	M	brown
	Phi3G026	Badlaranuii,Dumarao, Capiz	-	M	brown/white	brown
	Phi3G027	Borongan, Eastern Samar	-	M	black/brown
	Phi3G028	Borongan, Eastern Samar	-	F	black/brown
	Phi3G029	Borongan, Eastern Samar	-	F	black/brown/white
	Phi3G030	Borongan, Eastern Samar	-	M	black/brown	black
	Phi3G031	Borongan, Eastern Samar	-	M	black/brown
	Phi3G032	Borongan, Eastern Samar	-	F	black/brown
	Phi3G033	Baybay city, Leyte	-	M	black/brown	black
	Phi3G034	Baybay city, Leyte	-	M	black/brown/white
	Phi3G035	Baybay city, Leyte	-	M	white	white
	Phi3G036	Bahao, Baybay city, Leyte	-	F	black	black
	Phi3G037	Bahao, Baybay city, Leyte	-	F	brown
	Phi3G038	Bahao, Baybay city, Leyte	-	F	brown
	Phi3G039	Bahao, Baybay city, Leyte	-	M	black/brown/white
	Phi3G040	Bahao, Baybay city, Leyte	-	M	black/white
	Phi3G041	Bahao, Baybay city, Leyte	-	M	brown/white	brown
	Phi3G042	Bahao, Baybay city, Leyte	-	M	white
	Phi3G043	Ciabo, Baybay city, Leyte	-	F	white
	Phi3G044	Kanggomay, Baybay city, Leyte	-	M	black	black
	Phi3G045	Kanggomay, Baybay city, Leyte	-	M	black/brown/white
	Phi3G046	Ponponan, Baybay city, Leyte	-	M	black/brown/white	black
	Phi3G047	Ponponan, Baybay city, Leyte	-	F	black/white
	Phi3G048	Baisong, Baybay city, Leyte	-	M	white	white
	Phi3G049	Baisong, Baybay city, Leyte	-	M	brown
	Phi3G050	Cabalasan, Baybay city, Leyte	-	M	black/brown/white
	Phi3G051	Cabalasan, Baybay city, Leyte	-	M	black
	Phi3G053	Canipa, Baybay city, Leyte	-	M	brown
	Phi3G054	Villa, Mahaplag, Leyte	-	M	black/brown	black
	Phi3G055	Campin, Mahaplag, Leyte	-	M	black/white
	Phi3G056	Campin, Mahaplag, Leyte	-	M	black/white
	Phi4G301	IWAHIG	-	M	black/white	black
	Phi4G302	IWAHIG	-	M	black/white
	Phi4G303	IWAHIG	-	M	white
	Phi4G304	Muninipal of Aborean	-	M	black/brown
	Phi4G305	Muninipal of Aborean	-	M	brown
	Phi4G306	Muninipal of Aborean	-	M	black/white	black
	Phi4G307	Muninipal of Aborean	-	M	brown/white
	Phi4G308	Muninipal of Aborean	-	M	black/brown/white
	Phi4G309	Muninipal of Aborean	-	M	black/brown/white	black
	Phi4G310	Muninipal of Aborean	-	M	black/brown/white
	Phi4G311	Muninipal of Aborean	-	M	black/brown
	Phi4G312	Aborlan	-	M	black/white
	Phi4G313	Aborlan	-	M	black/white	black
	Phi4G314	Aborlan	-	M	brown/white
	Phi4G315	Aborlan	-	M	brown/white	brown
	Phi4G316	Dumarao,Roxas	-	M	black/brown
	Phi4G317	Dumarao,Roxas	-	M	black/brown/white	black
	Phi4G318	Dumarao,Roxas	-	M	brown
	Phi4G319	Dumarao,Roxas	-	M	black/brown/white
	Phi4G320	Dumarao,Roxas	-	M	black/brown/white
	Phi4G321	Dumarao,Roxas	-	M	black/brown/white
	Phi4G322	Dumarao,Roxas	-	M	black/brown/white
	Phi4G323	Maasin	-	M	white	white
	Phi4G324	Maasin	-	M	black/brown/white
	Phi4G325	Maasin	-	M	black/brown	black
	Phi4G326	Maasin	-	M	black/brown/white
	Phi4G327	Maasin	-	F	brown
	Phi4G328	Maasin	-	M	black/brown/white
	Phi4G329	Maasin	-	F	black/white
	Phi4G330	Maasin	-	F	black/brown/white	black
	Phi4G331	Agdao Public Davao market	-	M	black/brown/white
	Phi4G332	Agdao Public Davao market	-	M	brown/white
	Phi4G333	Agdao Public Davao market	-	M	black/brown/white
	Phi4G334	Agdao Public Davao market	-	M	black/brown/white
	Phi4G335	Agdao Public Davao market	-	M	black/brown/white
	Phi4G336	Agdao Public Davao market	-	M	brown/white
	Phi4G337	AgdaoPublic Davao market	-	M	brown/white	brown
	Phi4G339	AgdaoPublic Davao market	-	M	black/brown/white
	Phi4G340	AgdaoPublic Davao market	-	M	black/brown
	Phi4G341	AgdaoPublic Davao market	-	M	brown
	Phi4G342	AgdaoPublic Davao market	-	M	black/brown/white
	Phi4G343	AgdaoPublic Davao market	-	F	black/brown/white
	Phi4G345	AgdaoPublic Davao market	-	F	black/brown
	Phi4G346	AgdaoPublic Davao market	-	F	black/brown/white
	Phi4G347	Agdao Public Davao market	-	F	brown/white	brown
	Phi4G348	Agdao Public Davao market	-	F	black/brown/white	black
	Phi4G349	Agdao Public Davao market	-	F	brown/white
	Phi4G350	Agdao Public Davao market	-	F	black/white
	Phi4G351	Sama island	-	F	brown/white	brown
	Phi4G352	Sama island	-	F	brown/white
	Phi4G353	Sama island	-	M	brown
	Phi4G354	Sama island	-	M	brown
	Phi4G355	Sama island	-	F	black/white	black
	Phi4G356	Sama island	-	F	brown/white
	Phi4G357	Sama island	-	F	black/brown
	Phi4G358	Sama island	-	M	black/brown
	Phi4G359	Sama island	-	M	white
	Phi4G360	Sama island	-	F	white
Cambodia	CamG1-002	Phnom Penh	-	F	white	white
	CamG1-004	Sihanouk	-	M	black/brown	black
	CamG1-011	Sihanouk	-	F	black/brown	black
	CamG1-016	Sihanouk	-	M	black/brown	black
	CamG1-022	Siemreap	-	F	black	black
	CamG1-024	Siemreap	-	F	white	white
	CamG1-026	Siemreap	-	F	black	black
	CamG1-029	Siemreap	-	F	black/brown	black
	CamG1-030	Siemreap	-	F	brown/white	brown
	CamG1-032	Banteymeanchey	-	F	brown	brown
	CamG1-033	Banteymeanchey	-	F	brown	brown
	CamG1-035	Banteymeanchey	-	F	black/white	black
	CamG1-038	Banteymeanchey	-	F	black/brown/white	black
	CamG1-039	Banteymeanchey	-	F	black/white	black
	CamG1-043	Banteymeanchey	-	F	black/white	black
	CamG1-044	Banteymeanchey	-	F	black/brown/white	black
	CamG1-046	Battambong	-	F	brown/white	brown
	CamG1-048	Battambong	-	M	black/brown/white	black
	CamG1-052	Battambong	-	F	black/white	black
	CamG1-053	Battambong	-	F	black	black
	CamG1-054	Battambong	-	F	brown	brown
	CamG1-055	Battambong	-	F	black/brown/white	black
	CamG1-056	Battambong	-	M	black/brown/white	black
	CamG1-059	Battambong	-	M	black	black
	CamG1-063	Compong Chhang	-	F	white	white
	CamG1-064	Compong Chhang	-	M	black/brown/white	black
	CamG1-068	Koh kong	-	F	black/white	black
	CamG1-070	Koh kong	-	F	black	black
	CamG1-073	Koh kong	-	F	white	white
	CamG1-076	Koh kong	-	M	black/brown	black
Kazakhstan	KazG-050	Almaty	-	F	brown/white	brown
	KazG-072	Astana	-	F	black	black
	KazG-074	Astana	-	M	black/brown	black
	KazG-075	Astana	-	M	white	white
	KazG-077	Astana	-	F	black/brown	black
	KazG-079	Astana	-	F	black/brown/white	black
	KazG-083	Astana	-	M	black/brown	black
	KazG-085	Astana	-	M	black/white	black
	KazG-086	Astana	-	M	black/brown	black
	KazG-087	Astana	-	M	black	black
	KazG-088	Astana	-	M	white	white
	KazG-089	Astana	-	M	black/brown	black
	KazG-090	Astana	-	M	black/white	black
	KazG-093	Aktobe	-	F	black/brown	black
	KazG-095	Aktobe	-	M	black/brown/white	black
	KazG-097	Aktobe	-	M	brown	brown
	KazG-104	Astana	-	M	brown	brown
	KazG-105	Astana	-	M	white	white
	KazG-113	Akmarzhan	-	F	black/brown/white	black
	KazG-114	Akmarzhan	-	M	black/white	black
	KazG-115	Akmarzhan	-	M	white	white
	KazG-117	Akmarzhan	-	F	Roan (black)	black
	KazG-121	Akmarzhan	-	F	black/white	black
	KazG-123	Mangghystau	-	F	black/white	black
	KazG-124	Mangghystau	-	F	black/brown/white	black
	KazG-125	Mangghystau	-	M	black/brown/white	black
	KazG-126	Mangghystau	-	M	white	white
	KazG-128	Mangghystau	-	M	black/brown/white	black
	KazG-129	Mangghystau	-	F	black/brown	black
	KazG-131	Mangghystau	-	F	brown/white	brown
